# Supplementary material for: Effects of Chokeberries (Aronia spp.) on Cytoprotective and Cardiometabolic Markers and Semen Quality in 109 Mildly Hypercholesterolemic Danish Men: A Prospective, Double-Blinded, Randomized, Crossover Trial
Source: J Clin Med. 2023 Jan 3;12(1):373. doi: 10.3390/jcm12010373 (PMC9821700; doi:10.3390/jcm12010373)
Supplement: Supplementary file 1 [file jcm-12-00373-s001.zip]

Archive with 1 entries (1 files):
- jcm-2076897-supplementary.pdf
